# Supplementary material for: A Double Mutation in the ALS Gene Confers a High Level of Resistance to Mesosulfuron-Methyl in Shepherd’s-Purse
Source: Plants (Basel). 2023 Jul 23;12(14):2730. doi: 10.3390/plants12142730 (PMC10386087; doi:10.3390/plants12142730)
Supplement: Supplementary file 1 [file plants-12-02730-s001.zip]

Archive with 1 entries (1 files):
- plants-2469408-supplementary.pdf
